# Supplementary material for: Efficacy and Safety of Transcutaneous Electrical Acupoint Stimulation to Treat Muscle Spasticity following Brain Injury: A Double-Blinded, Multicenter, Randomized Controlled Trial
Source: PLoS One. 2015 Feb 2;10(2):e0116976. doi: 10.1371/journal.pone.0116976 (PMC4314074; doi:10.1371/journal.pone.0116976)
Supplement: S1 Table — (XLSX) [file pone.0116976.s004.xlsx]

## Sheet: 基本信息
Patient number		gender	Age (year)	Duration of spasticity (year)	Height (cm)	Weight (kg)	Systolic blood pressure (mmHg)	Diastolic blood pressure (mmHg)	DAS patient expectation	DAS care provider expectation	intervention A: 100 Hz, B: 2Hz, C: Sham	other	Cause of spasticity	Cocommitted diseases
1		男	63	1.25	172	65	135	95	个人卫生	个人卫生	A		脑梗塞	有
2		男	67	3.5	173	70	140	100	疼痛	个人卫生	A		脑梗塞	有
6		男	69	20	170	67	150	95	个人卫生	个人卫生	A	脱失	脑出血	有
7		女	58	12	164	57	160	90	个人卫生	个人卫生	A		脑出血	有
9		男	56	2.08	183	90	145	95	个人卫生	个人卫生	A		脑梗塞	有
11		女	65	11.67	164	56	140	100	个人卫生	个人卫生	A	脱失	脑梗塞	有
15		男	44	5.67	183	80	120	80	个人卫生	个人卫生	A		脑梗塞	无
18		男	74	4.08	170	75	130	85	穿衣	穿衣	A	脱失	脑梗塞	有
25		女	64	3.83	162	63	150	100	穿衣	个人卫生	A		脑梗塞	有
33		男	76	2	178	70	130	80	穿衣	个人卫生	A		脑梗塞	有
34		男	67	11.92	176	65	140	90	个人卫生	个人卫生	A		脑梗塞	有
42		男	74	0.33	177	75	140	90	疼痛	个人卫生	A		脑梗塞	无
43		男	53	1.25	167	60	135	80	疼痛	穿衣	A	脱失	脑出血	无
44		女	72	6	158	60	150	100	个人卫生	姿势	A		脑出血	无
45		男	54	0.33	175	70	140	90	疼痛	个人卫生	A		脑梗塞	无
47		男	57	10.08	170	73.5	135	90	疼痛	姿势	A		脑出血	无
57		男	59	3.5	180	70	110	70	个人卫生	个人卫生	A		脑梗塞	有
58		女	58	3.58	160	70	117	84	穿衣	穿衣	A		脑梗塞	有
59		男	44	2.42	180	80	140	100	穿衣	穿衣	A		脑梗塞	有
60		男	66	9.67	172	70	120	90	个人卫生	个人卫生	A		脑梗塞	有
4		男	66	16.75	176	65	140	90	肢体姿势	肢体姿势	B		脑出血	有
13		男	67	5.25	170	60	140	75	个人卫生	个人卫生	B		脑梗塞	无
16		男	83	2.25	170	55	160	100	个人卫生	穿衣	B	剔除	脑梗塞	有
20		女	69	5.25	160	65	135	90	个人卫生	个人卫生	B		脑梗塞	有
23		男	65	5	175	73	135	85	个人卫生	个人卫生	B		脑梗塞	无
26		男	64	2	173	69	140	90	个人卫生	个人卫生	B		脑梗塞	有
28		男	65	18	172	68	145	95	个人卫生	个人卫生	B		脑梗塞	无
29		男	62	0.5	177	90	140	90	姿势	个人卫生	B		脑出血	无
30		女	60	4.75	158	55	130	90	个人卫生	姿势	B		脑外伤	无
31		男	49	1.58	183	70	140	90	个人卫生	个人卫生	B		脑出血	无
32		男	61	0.67	172	65	135	90	个人卫生	个人卫生	B		脑梗塞	有
35		男	75	11.67	172	68	150	100	个人卫生	个人卫生	B		脑梗塞	有
38		女	61	4.42	163	75	130	90	姿势	姿势	B		脑梗塞	无
40		男	45	6.25	172	65	135	85	姿势	个人卫生	B		脑梗塞	无
41		男	65	1	170	65	135	85	个人卫生	姿势	B		脑梗塞	无
46		男	77	0.75	170	50	130	85	个人卫生	个人卫生	B		脑梗塞	无
48		男	55	0.33	178	65	140	90	疼痛	姿势	B		脑梗塞	无
52		男	72	3.17	172	65	140	80	穿衣	个人卫生	B		脑梗塞	有
53		女	56	2.67	160	75	120	80	疼痛	个人卫生	B		脑梗塞	有
54		男	53	2.08	174	65	150	90	个人卫生	穿衣	B		脑出血	有
3		男	69	6.5	170	61	145	95	穿衣	穿衣	C		脑梗塞	有
5		男	54	0.75	168	72	130	80	穿衣	个人卫生	C		脑梗塞	有
8		女	77	1.08	163	54	150	95	个人卫生	个人卫生	C		脑梗塞	有
10		男	68	0.75	172	70	160	100	穿衣	个人卫生	C		脑梗塞	有
12		男	54	1.58	172	65	130	80	个人卫生	个人卫生	C		脑出血	无
14		男	54	1.92	172	70	130	90	个人卫生	穿衣	C		脑梗塞	无
17		男	75	1.33	170	70	135	85	个人卫生	穿衣	C		脑梗塞	有
19		男	51	2.25	173	70	120	80	个人卫生	穿衣	C		脑梗塞	无
21		男	51	0.5	178	65	120	80	疼痛	疼痛	C	剔除	脑梗塞	无
22		男	62	0.83	180	90	150	110	个人卫生	穿衣	C	脱失	脑梗塞	有
24		男	74	9.42	173	72	135	85	个人卫生	穿衣	C		脑梗塞	无
27		男	54	9.75	175	70	135	80	姿势	个人卫生	C	脱失	脑梗塞	无
36		女	60	1.17	158	55	120	80	疼痛	穿衣	C		脑出血	有
37		男	69	12.58	176	60	150	95	个人卫生	穿衣	C	死亡	脑梗塞	有
39		男	63	2.25	173	68	135	80	姿势	个人卫生	C		脑梗塞	无
49		男	54	3.58	172	66	110	70	姿势	疼痛	C		脑梗塞	无
50		男	72	1.08	178	75	140	80	疼痛	姿势	C		脑梗塞	有
51		女	60	3	160	55	130	90	疼痛	个人卫生	C		脑出血	无
55		女	66	6.33	156	50	140	80	穿衣	个人卫生	C		脑梗塞	有
56		女	62	3.25	156	65	140	90	个人卫生	姿势	C		脑梗塞	有

## Sheet: 第一次评估
序号	MAS腕	MAS拇指	MAS余四指	MAS肘	MAS肩	MAS膝	MAS踝	DAS卫生	DAS穿衣	DAS姿势	DAS疼痛	Holden步行功能分级	GAS	改良Barthel指数
1	3	1.5	1.5	1.5	1	1	2	2	2	1	0	4	52	83	A
2	3	1.5	1.5	1.5	2	2	3	2	2	2	2	3	55	74	A
3	3	2	3	2	1.5	2	4	2	2	2	2	3	52	79	A
4	3	3	3	2	2	1.5	3	2	2	2	1	2	55	79	A
5	3	1	1	0	0	1	1	1	2	1	0	4	67	85	A
6	4	4	4	3	3	3	3	3	3	3	0	2	60	75	A
7	3	2	2	3	2	2	3	2	2	3	0	3	65	87	A
8	3	3	2	2	2	2	3	3	3	3	1	1	62	28	A
9	3	3	4	4	2	2	3	3	3	3	2	0	21	20	A
10	3	3	1	1.5	3	1.5	4	3	3	2	1	4	55	87	A
11	3	3	3	2	0	4	2	3	2	2	1	2	43	47	A
12	4	3	4	4	3	1.5	2	3	3	3	1	4	52	79	A
13	3	3	3	1.5	0	2	1.5	3	3	3	1	4	53	74	A
14	3	3	4	3	1.5	3	4	3	3	3	1	4	50	85	A
15	4	3	2	2	1.5	1.5	1	2	3	2	1	4	51	89	A
16	4	4	3	4	0	2	4	3	3	3	2	0	42	41	A
17	3	2	1.5	2	1.5	1.5	2	2	2	2	2	3	56	71	A
18	3	2	3	2	0	1	2	3	3	3	1	1	45	38	A
19	3	2	3	3	2	2	3	3	3	3	1	5	55	90	A
20	3	3	3	2	2	1	3	3	3	3	0	1	50	10	A	2.3	1.5	1.875	2.675	2.55	2.6	2.45	1	2.7	52.05	66.05
21	3	3	3	2	1.5	1	3	3	3	3	3	1	46	42	B	1.00525	1.02598	0.758721	0.949723	0.604805	0.502625	0.686333	0.725476	1.49032	9.76285	25.3449
22	3	2	1.5	2	1	1	3	3	3	3	2	4	53	80	B
23	3	3	3	3	2	3	3	3	3	3	1	1	50	53	B
24	3	3	3	2	2	2	3	3	3	3	1	3	59	73	B
25	3	1	4	3	2	1	3	3	3	3	1	4	42	78	B
26	3	3	2	1	1	2	2	3	3	3	2	4	62	83	B
27	4	3	3	4	2	2	2	2	2	2	2	3	52	70	B
28	3	3	1	3	1	2	2	3	3	2	2	4	62	84	B
29	3	2	2	1.5	1	1.5	2	2	2	2	1	5	80	89	B
30	4	2	2	2	1	1.5	3	3	3	3	1	5	84	81	B
31	3	3	3	4	2	3	3	3	3	3	2	1	51	42	B
32	3	3	3	3	3	3	4	3	3	3	2	3	51	67	B
33	3	3	1	2	2	3	3	3	3	3	1	1	45	47	B
34	3	1	1.5	3	3	1.5	3	3	3	3	0	4	53	83	B
35	3	2	3	3	2	1	3	3	3	3	1	4	55	80	B
36	3	3	3	2	2	1.5	3	3	3	3	2	4	53	90	B
37	3	2	3	3	1.5	2	3	3	3	3	1	3	56	63	B
38	3	1	1.5	2	1	2	2	2	2	2	1	4	58	83	B
39	3	2	3	3	2	2	3	3	3	3	1	2	56	72	B
40	4	2	2	4	2	3	3	3	3	3	2	5	80	91	B	2.625	1.75	1.95	2.8	2.85	2.85	2.8	1.45	3.25	57.4	72.55
41	3	3	2	1.5	1	2	3	3	3	3	1	5	70	87	C	0.840974	0.617721	0.72366	0.523148	0.366348	0.366348	0.410391	0.686333	1.37171	11.5367	15.5884
42	3	2	2	4	3	4	3	3	3	3	3	1	84	52	C
43	4	4	4	3	1	3	3	3	2	3	3	4	64	13	C
44	3	3	3	3	3	2	4	3	3	3	2	3	80	52	C
45	3	3	3	3	1	3	3	3	3	3	3	3	80	52	C
46	4	3	3	4	3	3	2	3	3	3	0	0	20	10	C
47	3	3	3	3	3	3	3	3	3	3	3	5	80	94	C
48	3	3	3	2	1	3	3	3	3	2	2	5	60	91	C
49	3	3	2	1.5	1	2	3	3	2	2	2	5	81	100	C
50	3	3	3	3	2	2	3	3	3	3	2	0	53	34	C
51	3	1	1.5	4	2	3	3	3	3	3	2	0	25	34	C
52	3	2	3	3	2	3	3	3	3	3	1	1	35	44	C
53	3	1.5	3	2	2	1	2	3	3	3	2	0	30	27	C
54	3	1.5	2	3	1.5	3	4	3	3	3	1	4	52	81	C
55	3	3	2	2	1	1	3	3	3	3	0	2	53	79	C
56	3	2	3	3	2	2	3	3	3	3	2	1	32	31	C
57	3	2	2	3	0	1	2	3	3	3	1	5	62	92	C
58	3	2	3	4	2	2	3	3	3	3	1	4	53	79	C
59	3	2	3	4	2	2	3	3	3	3	1	4	55	86	C
60	3	2	2	4	1	2	1.5	3	3	3	1	4	43	62	C	3	1.725	2.35	2.875	3	2.9	2.9	1.65	2.8	55.6	60
																0.842927	0.85031	0.812728	0.604261	0	0.307794	0.307794	0.933302	1.96281	20.0116	28.7933

## Sheet: 第二次评估
序号	MAS腕	MAS拇指	MAS余四指	MAS肘	MAS肩	MAS膝	MAS踝	DAS卫生	DAS穿衣	DAS姿势	DAS疼痛	Holden步行功能分级	GAS	改良Barthel指数
1	3	1	1.5	1	1	1	2	2	2	1	1	4	52	82
2	3	1	1	1	2	2	3	2	2	2	2	3	62	77
3	2	3	2	2	2	2	3	2	2	2	2	3	52	75
4	3	3	3	1.5	2	2	3	2	2	2	1	3	61	79
5	3	1	1	1	1	1	2	1	2	1	1	4	65	88
6	4	4	4	3	3	3	3	3	3	3	0	2	60	75
7	3	2	2	2	2	2	3	1	1	2	0	3	62	84
8	3	2	1.5	1.5	2	2	1.5	3	3	3	1	1	65	28
9	3	2	2	1.5	1	2	4	3	3	3	1	0	21	20
10	3	3	2	2	3	2	4	3	3	2	1	4	53	88
11	3	3	3	2	0	4	2	3	2	2	1	2	43	47
12	3	3	4	3	4	3	3	3	3	3	1	4	53	83
13	3	2	2	1	1	1	1.5	3	3	3	1	4	53	84
14	3	1	3	1.5	1	0	4	3	3	3	1	4	52	86
15	3	2	2	1.5	1	1	1	3	3	3	0	4	54	90
16	4	4	3	4	0	2	4	3	3	3	2	0	42	41
17	3	1.5	2	1.5	1.5	2	2	2	2	2	1	4	55	83
18	3	2	3	2	0	1	2	3	3	3	1	1	45	38
19	3	2	3	2	2	2	3	3	3	3	1	5	56	89
20	1.5	1.5	3	1.5	1	1.5	3	3	3	3	1	1	57	10		1.825	1.525	1.825	2.7	2.55	2.55	2.45	1	2.8	53.15	67.35
21	3	3	3	2	1.5	1	3	3	3	3	3	1	46	42		0.765627	1.04472	0.877721	0.909019	0.686333	0.604805	0.686333	0.561951	1.50787	10.012	25.9925
22	3	2	1.5	2	1	1	3	3	3	3	2	4	53	80
23	3	3	3	3	2	3	3	3	3	3	1	1	52	53
24	3	3	3	2	2	2	3	3	3	3	1	3	57	70
25	3	2	4	1	1.5	1.5	3	3	3	3	1	4	51	85
26	3	2	3	3	2	1.5	1.5	2	2	2	0	4	70	93
27	4	3	3	4	2	2	2	2	2	2	2	3	52	70
28	1	1	1	1	1	1	1.5	1	1	1	0	5	90	70
29	3	2	2	1.5	1	1.5	2	2	2	2	1	5	80	89
30	4	2	2	2	1	1.5	3	3	3	3	1	5	84	81
31	3	3	3	4	2	3	3	3	3	3	2	1	53	42
32	3	3	3	4	3	3	4	3	3	3	2	2	55	53
33	2	2	2	3	2	3	4	3	3	3	1	1	45	47
34	3	2	1.5	2	2	2	3	3	3	3	1	3	50	74
35	3	2	2	2	2	2	3	3	3	3	1	3	57	65
36	3	3	3	2	2	2	3	3	3	3	2	4	54	87
37	3	3	3	3	2	2	3	3	3	3	1	3	57	65
38	3	1.5	2	2	1	2	2	2	2	2	1	4	59	85
39	3	2	3	3	2	2	3	3	3	3	1	2	57	72
40	4	2	2	4	2	3	3	3	3	3	2	5	80	91		2.525	1.75	2	2.8	2.7	2.7	2.7	1.3	3.15	60.1	70.7
41	3	3	2	1.5	1	2	3	3	3	3	1	5	70	87		0.966205	0.525657	0.688247	0.676679	0.571241	0.571241	0.571241	0.732695	1.42441	13.1825	16.2646
42	3	2	2	4	3	4	3	3	3	3	3	1	84	52
43	4	4	4	3	1	3	3	3	2	3	3	4	64	13
44	3	3	3	3	3	2	4	3	3	3	2	3	80	52
45	3	3	3	3	1	3	3	3	3	3	2	3	80	52
46	4	3	3	4	3	3	2	3	3	3	0	0	20	10
47	3	3	3	3	3	3	3	3	3	3	3	5	80	94
48	3	3	3	2	1	3	3	3	3	2	2	5	60	91
49	3	3	2	1.5	1	2	3	3	2	2	2	5	81	100
50	3	3	3	3	2	2	3	3	3	3	2	0	55	34
51	3	1.5	2	3	2	3	3	3	3	3	2	0	30	34
52	3	2	3	3	2	3	3	3	3	3	2	1	40	48
53	3	2	2	2	2	1.5	2	3	3	3	2	0	33	27
54	3	2	3	2	1.5	3	4	3	3	3	1	4	58	82
55	3	3	2	2	1.5	1	3	3	3	3	1	2	56	74
56	3	3	3	3	2	1.5	3	3	3	3	2	1	36	26
57	3	1.5	1.5	3	1.5	1	2	3	3	3	1	5	65	96
58	3	3	3	3	2	1	3	3	3	3	1	4	56	76
59	3	2	3	3	2	3	3	3	3	3	1	4	67	87
60	3	2	2	3	1	2	2	3	3	3	1	4	45	70		2.75	1.825	2.35	2.9	3	2.9	2.9	1.7	2.8	58	60.25
																0.697741	0.730447	0.859927	0.552506	0	0.307794	0.307794	0.801315	1.96281	18.9431	29.1527

## Sheet: 第三次评估
序号	MAS腕	MAS拇指	MAS余四指	MAS肘	MAS肩	MAS膝	MAS踝	DAS卫生	DAS穿衣	DAS姿势	DAS疼痛	Holden步行功能分级	GAS	改良Barthel指数
1	2	3	2	1	1	1	1.5	2	2	2	0	4	57	91
2	3	3	2	1.5	2	1	1.5	2	2	1	0	3	51	90
3	3	3	3	1.5	1	1	1.5	2	2	2	1	3	59	90
4	3	3	3	1.5	1	1	1.5	3	3	3	1	3	59	88
5	3	2	1	1.5	1	1	1.5	3	3	3	1	4	51	88
6	4	4	4	3	3	3	3	3	3	3	0	2	60	75
7	3	4	4	2	1.5	2	2	3	3	3	1	3	53	80
8	3	3	2	1.5	1.5	1.5	2	3	3	3	0	1	52	83
9	3	3	3	2	2	1.5	1.5	3	3	3	0	0	52	79
10	3	3	2	1.5	3	2	4	3	3	2	1	4	55	87
11	3	3	3	2	0	4	2	3	2	2	1	2	43	47
12	3	3	4	2	1	1	4	3	3	3	1	4	53	81
13	3	2	3	1	1	1	1.5	3	3	3	1	4	55	88
14	3	1	3	1.5	1	2	3	3	3	3	1	4	56	92
15	2	1	1	1	1.5	1	1	2	2	1	0	4	60	96
16	4	4	3	4	0	2	4	3	3	3	2	0	42	41
17	2	1	1	1	0	1	2	2	1	1	1	4	60	88
18	3	2	3	2	0	1	2	3	3	3	1	1	45	38
19	3	2	3	2	2	2	3	3	3	3	1	5	58	89
20	3	3	2	1.5	1.5	1.5	2	3	3	3	0	1	54	78		1.75	1.25	1.575	2.225	2.75	2.65	2.5	0.7	2.8	53.75	79.45
21	3	3	3	2	1.5	1	3	3	3	3	3	1	46	42		0.71635	0.881088	0.79926	0.938574	0.444262	0.587143	0.760886	0.571241	1.50787	5.43744	17.037
22	3	2	1.5	2	1	1	3	3	3	3	2	4	53	80
23	3	3	3	4	2	3	3	3	3	3	1	1	53	51
24	3	3	3	2	2	2	3	3	3	3	1	3	59	71
25	2	1	3	1.5	0	1	2	3	3	2	1	4	58	88
26	3	2	3	3	1	1	1.5	3	3	3	0	4	68	88
27	4	3	3	4	2	2	2	2	2	2	2	3	52	70
28	3	1	1.5	2	2	1	2	3	3	2	0	5	65	89
29	3	2	2	1.5	1	1.5	2	2	2	2	1	5	80	87
30	4	2	2	2	1	1.5	3	3	3	3	1	5	84	81
31	3	3	4	4	2	2	3	3	3	3	1	1	53	42
32	3	3	4	4	3	3	4	3	3	3	2	2	55	34
33	3	2	2	2	2	2	3	3	3	3	1	1	50	25
34	2	2	1.5	2	2	2	3	2	3	2	1	3	60	80
35	3	3	4	2	2	1.5	3	3	3	2	1	3	60	66
36	3	2	3	2	2	2	3	3	3	3	1	4	56	88
37	3	3	3	3	2	2	3	3	3	3	1	3	58	65
38	3	1.5	1.5	2	1	2	2	2	2	2	1	4	60	85
39	3	3	3	3	2	3	3	3	3	3	1	2	57	72
40	3	2	2	3	2	3	3	3	3	3	2	5	80	91		2.55	1.675	1.875	2.725	2.8	2.85	2.65	1.2	3.15	60.35	69.75
41	2	3	2	1.5	1	2	3	3	3	3	1	5	70	87		0.872082	0.654438	0.704777	0.595487	0.410391	0.366348	0.48936	0.695852	1.42441	10.3328	20.3958
42	2	1.5	2	4	3	4	3	3	3	3	2	1	84	52
43	4	4	4	3	1	3	3	3	2	3	3	4	64	13
44	2	2	3	3	3	1	4	3	3	3	2	3	80	52
45	3	2	3	3	1	2	3	3	3	3	2	3	80	52
46	3	3	3	4	3	3	2	3	3	3	0	0	20	10
47	2	2	3	3	3	2	3	3	3	3	3	5	80	94
48	3	3	3	2	1	3	3	3	3	2	2	5	60	91
49	2	2	2	1.5	1	2	3	2	2	2	2	5	81	100
50	3	2	3	3	2	2	3	3	3	3	2	0	53	32
51	3	1.5	2	2	2	3	3	3	3	3	2	0	33	34
52	3	2	2	3	2	3	3	3	3	3	2	1	45	47
53	3	2	2	2	2	1.5	2	3	3	3	2	0	35	27
54	3	2	3	2	1.5	3	4	3	3	3	1	4	58	82
55	3	3	2	2	2	1	3	3	3	3	1	2	59	66
56	3	3	3	3	2	2	3	3	3	3	2	1	38	40
57	2	1	1.5	3	0	1	1.5	3	3	2	1	5	70	94
58	2	2	3	3	2	1	3	3	3	3	1	4	59	76
59	3	2	3	2	2	1.5	3	3	3	3	1	4	65	87
60	2	1.5	2	2	1	2	2	3	3	3	1	4	48	72		2.6	1.775	2.15	2.875	2.95	2.9	2.85	1.65	2.8	59.1	60.4
																0.736278	0.834692	0.859927	0.604261	0.223607	0.307794	0.366348	0.74516	1.96281	18.2148	28.3464

## Sheet: 第四次评估
序号	MAS腕	MAS拇指	MAS余四指	MAS肘	MAS肩	MAS膝	MAS踝	DAS卫生	DAS穿衣	DAS姿势	DAS疼痛	Holden步行功能分级	GAS	改良Barthel指数
1	1.5	1	1	1.5	1.5	1	2	1	1	1	1	4	52	94
2	1.5	1	1	2	2	2	3	2	2	2	1	3	52	89
3	3	2	2	1.5	1.5	1	1	2	2	2	1	4	60	92
4	3	1.5	1	2	1.5	2	1	3	3	3	1	4	60	82
5	3	1.5	1.5	1.5	1	1.5	1	2	3	1	1	4	60	92
6	4	4	4	3	3	3	3	3	3	3	0	2	60	75
7	3	2	2	2	2	3	2	3	3	3	1	4	55	71
8	3	2	2	1.5	2	2	2	3	3	3	1	2	54	29
9	3	3	3	2	2	1.5	2	3	3	3	1	0	52	36
10	3	3	3	2	3	2	4	3	3	2	1	4	56	87
11	3	3	3	2	0	4	2	3	2	2	1	2	43	47
12	2	3	3	2	1.5	1	4	3	3	3	1	4	58	82
13	3	2	3	1.5	1	2	3	3	3	3	1	4	50	88
14	3	2	3	1.5	1	1	3	3	3	3	1	4	55	90
15	2	1	1	1.5	0	1	1.5	2	2	1	0	5	62	99
16	4	4	3	4	0	2	4	3	3	3	2	0	42	41
17	2	1	1	1	1	1	2	2	2	1	1	4	65	89
18	3	2	3	2	0	1	2	3	3	3	1	1	45	38
19	3	3	3	2	2	2	3	3	3	3	1	5	57	90
20	2	1	2	1.5	1.5	1.5	2	3	3	3	1	1	54	32		1.9	1.375	1.775	2.375	2.65	2.65	2.4	0.95	3.05	54.6	72.15
21	3	3	3	2	1.5	1	3	3	3	3	3	1	46	42		0.640723	0.901388	0.818776	0.958	0.587143	0.587143	0.820783	0.394034	1.57196	6.18487	24.5127
22	3	2	1.5	2	1	1	3	3	3	3	2	4	53	80
23	3	3	3	3	2	3	3	3	3	3	1	1	51	50
24	3	3	3	3	2	2	3	3	3	3	1	3	57	71
25	2	1.5	1.5	1.5	0	1.5	2	3	3	2	1	4	59	90
26	2	3	3	2	1.5	1	1.5	3	2	3	1	4	70	80
27	4	3	3	4	2	2	2	2	2	2	2	3	52	70
28	1	1.5	1	1	1	1	1.5	2	2	2	1	4	65	84
29	2	2	2	1.5	1	1.5	2	2	2	2	1	5	80	87
30	3	2	2	2	1	1.5	3	3	3	3	1	5	84	81
31	3	3	3	4	2	3	3	3	3	3	1	1	56	42
32	4	3	3	3	3	3	4	3	3	3	1	2	50	51
33	2	2	1.5	2	1.5	2	3	3	3	3	1	0	50	27
34	1.5	2	1.5	1.5	1.5	2	3	2	2	2	1	3	57	68
35	3	3	2	1.5	1.5	1	2	3	3	2	1	3	60	62
36	3	2	3	2	1.5	1.5	3	3	3	3	1	4	59	90
37	3	3	3	3	2	2	3	3	3	3	1	3	59	65
38	3	2	1.5	2	1	2	2	2	2	1	1	4	62	86
39	3	3	2	3	2	2	3	3	3	3	1	2	60	74
40	3	2	2	3	2	3	3	3	3	3	2	5	80	91		2.35	1.55	1.85	2.65	2.75	2.7	2.6	1.25	3.05	60.5	69.55
41	2	2	2	1.5	1	2	3	3	3	3	1	5	71	87		0.844487	0.626183	0.708965	0.65091	0.444262	0.470162	0.598243	0.55012	1.46808	10.5805	18.6194
42	2	1.5	2	4	3	4	3	3	3	3	3	1	84	52
43	4	4	4	3	1	3	3	3	2	3	3	4	64	13
44	2	2	3	3	3	1	4	3	3	3	2	3	80	52
45	2	2	3	3	1	2	3	3	3	3	2	3	80	52
46	2	3	3	4	3	3	2	3	3	3	0	0	20	10
47	2	2	2	3	3	2	3	3	3	3	3	5	80	94
48	3	1	3	2	1	2	2	3	3	2	2	5	60	91
49	2	1.5	1	1.5	1	1.5	3	2	2	2	2	5	81	100
50	3	2	3	3	2	2	3	3	3	3	2	0	55	32
51	3	2	2	2	1.5	3	3	3	3	3	2	0	35	34
52	3	2	2	2	1.5	3	3	3	3	3	1	1	43	47
53	3	2	2	2	2	2	2	3	3	3	1	0	37	30
54	3	2	3	1.5	1	2	4	3	3	3	1	4	59	82
55	3	2	2	2	1.5	2	3	3	3	3	1	2	58	68
56	3	3	3	2	1.5	2	3	3	3	3	1	2	41	43
57	1.5	1	1	1.5	0	1	2	2	2	2	0	5	73	95
58	1.5	1.5	3	2	2	1	3	3	3	2	1	4	65	83
59	2	1.5	2	1.5	1	1.5	3	2	2	2	0	4	68	85
60	2	1.5	2	2	1	1.5	2	3	3	3	1	4	50	72		2.325	1.6	2.075	2.85	2.85	2.8	2.75	1.45	2.85	60.2	61.1
																0.79926	0.852242	0.782624	0.587143	0.366348	0.410391	0.444262	0.944513	1.92696	17.9842	28.2952

## Sheet: 第五次评估
序号	MAS腕	MAS拇指	MAS余四指	MAS肘	MAS肩	MAS膝	MAS踝	DAS卫生	DAS穿衣	DAS姿势	DAS疼痛	Holden步行功能分级	GAS	改良Barthel指数
1	1.5	1.5	1	1.5	1	1	1.5	2	2	2	1	4	52	90
2	2	2	2	1.5	2	1.5	1.5	2	2	2	0	4	59	90
3	3	3	1.5	2	1	1.5	2	2	2	2	0	4	61	90
4	2	2	2	1.5	1	1.5	2	2	2	2	0	4	58	90
5	2	2	1.5	1.5	1	1.5	2	2	2	2	0	4	52	90
6	4	4	4	3	3	3	3	3	3	3	0	2	60	75
7	3	3	3	2	2	2	2	3	3	3	0	4	59	84
8	3	1.5	1.5	1.5	1.5	1	1.5	3	3	2	1	2	60	48
9	3	3	2	3	2	1.5	3	3	3	3	0	0	50	35
10	3	3	2	2	3	2	4	3	3	2	0	4	60	87
11	3	3	3	2	0	4	2	3	2	2	1	2	43	47
12	3	1	3	3	2	1	3	3	3	3	3	4	53	80
13	3	2	2	1.5	2	2	3	3	3	3	1	4	48	89
14	3	1	3	1.5	1	2	3	3	3	2	0	4	55	80
15	2	1	1	2	0	0	1.5	2	2	1	0	5	68	97
16	4	4	3	4	0	2	4	3	3	3	2	0	42	41
17	2	1	1	1	1	1.5	2	2	2	1	1	4	62	87
18	3	2	3	2	0	1	2	3	3	3	1	1	45	38
19	3	2	3	2	1.5	2	3	3	3	3	1	5	59	90
20	2	1	2	1.5	1.5	1	1.5	3	3	3	1	1	60	28		2	1.325	1.65	2.375	2.65	2.6	2.35	0.65	3.1	55.3	72.8
21	3	3	3	2	1.5	1	3	3	3	3	3	1	46	42		0.725476	0.907208	0.828759	0.809077	0.48936	0.502625	0.67082	0.812728	1.58612	6.95171	23.1689
22	3	2	1.5	2	1	1	3	3	3	3	2	4	53	80
23	3	3	3	3	2	3	3	3	3	3	1	1	52	48
24	3	3	3	3	2	2	3	3	3	3	1	3	57	73
25	1.5	1	2	1	0	1.5	2	3	3	1	0	4	62	87
26	2	1.5	3	2	1.5	1.5	1.5	3	2	1	1	4	60	74
27	4	3	3	4	2	2	2	2	2	2	2	3	52	70
28	0	1	1	1.5	1.5	1.5	1.5	2	2	1	1	4	72	84
29	2	2	2	1.5	1	1.5	1.5	2	2	2	1	5	80	87
30	3	2	2	2	1	1.5	3	3	3	3	1	5	84	81
31	3	3	2	3	2	2	3	3	3	3	1	1	54	46
32	3	3	3	2	3	1	2	3	3	3	2	2	35	33
33	2	3	1.5	2	2	2	4	3	3	3	2	0	58	25
34	2	3	1.5	2	3	1	2	2	2	2	1	3	62	69
35	3	3	2	2	2	2	2	1	1	2	1	4	52	56
36	3	3	3	2	2	2	3	3	3	3	2	4	55	89
37	3	2	3	3	1.5	2	3	3	3	3	1	3	57	65
38	3	2	1.5	2	1	2	2	2	2	1	1	4	65	89
39	3	3	2	2	2	2	3	3	3	3	1	2	59	75
40	3	2	2	3	2	2	3	3	3	3	2	5	80	91		2.25	1.7	1.725	2.525	2.65	2.6	2.4	1.35	3.1	59.75	68.2
41	2	2	2	1.5	1	2	2	3	3	3	1	5	71	87		0.697741	0.695852	0.499342	0.697269	0.587143	0.598243	0.820783	0.67082	1.48324	11.9158	20.0042
42	2	1.5	2	4	3	3	3	3	3	3	3	1	84	52
43	4	4	4	3	1	3	3	3	2	3	3	4	64	13
44	2	2	2	3	3	1	4	3	3	3	2	3	80	52
45	2	2	3	3	1	2	3	3	3	3	2	3	80	52
46	2	3	3	4	3	3	2	3	3	3	0	0	20	10
47	2	2	2	3	3	2	2	3	3	3	3	5	80	94
48	3	1	2	2	1	2	2	3	3	2	2	5	60	91
49	2	1.5	1	1.5	1	1.5	3	2	2	2	2	5	81	100
50	3	2	3	3	2	2	3	3	3	3	2	0	56	32
51	3	1.5	2	2	1.5	3	3	3	3	3	2	0	35	32
52	3	2	3	3	2	3	3	3	3	3	1	1	38	44
53	3	3	2	2	2	2	2	3	3	3	1	0	39	30
54	3	2	2	1.5	1.5	2	3	3	3	3	1	4	60	82
55	3	2	2	2	2	2	3	3	3	3	1	2	59	68
56	3	3	3	2	2	2	3	3	3	3	1	2	43	43
57	1.5	1	1	1.5	0	1	2	2	2	2	1	5	80	96
58	1.5	2	3	2	2	1.5	3	3	3	2	1	4	69	83
59	2	1.5	2	2	1	1.5	3	3	3	3	1	4	70	87
60	2	1.5	1.5	2	1	1.5	2	3	3	3	1	4	55	72		2.4	1.7	2.05	2.7	2.9	2.85	2.8	1.55	2.85	61.2	61
																0.788069	0.849148	0.646855	0.571241	0.307794	0.366348	0.410391	0.825578	1.92696	18.3349	28.6412

## Sheet: 第六次评估
序号	MAS腕	MAS拇指	MAS余四指	MAS肘	MAS肩	MAS膝	MAS踝	DAS卫生	DAS穿衣	DAS姿势	DAS疼痛	Holden步行功能分级	GAS	改良Barthel指数
1	1.5	1.5	1.5	1	1	2	2	2	2	1	1	4	55	85
2	2	1.5	1.5	1	1.5	2	2	1	1	2	1	3	53	88
3	2	3	2	2	1.5	2	3	1	1	2	1	4	60	88
4	2	2	1.5	2	2	1.5	2	2	2	2	1	4	62	83
5	2	1.5	1.5	1.5	1.5	2	1.5	1	2	1	1	3	65	87
6	4	4	4	3	3	3	3	3	3	3	0	2	60	75
7	3	3	2	3	2	2	2	3	3	2	0	4	57	87
8	3	2	2	2	1.5	2	2	3	3	2	2	2	60	41
9	2	1.5	1.5	2	2	3	3	3	3	2	2	2	55	25
10	3	3	3	2	2	2	4	3	3	3	1	4	59	88
11	3	3	3	2	0	4	2	3	2	2	1	2	43	47
12	3	3	3	3	1	0	3	3	3	3	1	4	60	85
13	3	3	2	1.5	1.5	1.5	3	3	3	2	1	4	50	89
14	3	2	3	1.5	1	1	3	3	3	2	1	4	60	90
15	2	1.5	1.5	1	0	0	1.5	3	2	2	0	5	65	96
16	4	4	3	4	0	2	4	3	3	3	2	0	42	41
17	2	2	2	1.5	0	1	1.5	2	1	1	0	4	66	91
18	3	2	3	2	0	1	2	3	3	3	1	1	45	38
19	3	2	3	2	1.5	1.5	3	3	3	3	1	5	58	90
20	2	1.5	1.5	2	2	1.5	1.5	3	2	2	1	1	63	39		2	1.25	1.75	2.45	2.55	2.4	2.15	0.95	3.1	56.9	72.65
21	3	3	3	2	1.5	1	3	3	3	3	3	1	46	42		0.760886	0.866025	0.938924	0.793062	0.759155	0.753937	0.67082	0.604805	1.41049	7.10004	23.5669
22	3	2	1.5	2	1	1	3	3	3	3	2	4	53	80
23	3	3	3	4	2	3	4	3	3	3	1	1	54	50
24	3	3	3	3	3	2	3	3	3	3	1	3	58	73
25	2	3	3	2	1	1	1.5	3	3	3	1	4	63	87
26	2	1.5	2	1.5	1.5	1.5	1.5	2	2	1	1	4	70	78
27	4	3	3	4	2	2	2	2	2	2	2	3	52	70
28	1	1.5	1.5	1.5	1.5	1.5	1.5	2	1	1	1	4	75	86
29	2	2	2	1.5	1	1.5	1.5	2	2	2	0	5	84	96
30	3	2	2	2	1	1.5	3	3	3	3	1	5	84	81
31	3	3	3	3	2	3	3	3	3	3	1	1	55	51
32	3	3	2	1.5	2	2	3	3	3	3	2	1	52	41
33	3	2	1.5	2	2	2	3	3	3	3	1	0	35	22
34	2	3	1	2	2	1	3	3	3	2	1	4	58	87
35	3	2	2	2	1.5	1	3	3	3	3	1	4	65	82
36	3	3	3	2	2	2	3	3	3	3	2	4	60	86
37	3	2	3	3	1.5	2	3	3	3	3	1	3	57	65
38	3	2	2	2	1.5	2	3	3	2	2	1	4	66	89
39	3	3	3	3	2	3	3	3	3	3	1	2	57	74
40	3	2	2	3	2	2	3	3	3	3	2	5	80	91		2.35	1.7	1.8	2.7	2.8	2.7	2.6	1.3	3.1	61.2	71.55
41	2	2	2	1.5	1	2	2	3	3	3	1	5	71	87		0.779676	0.497361	0.656947	0.695852	0.410391	0.571241	0.680557	0.656947	1.55259	12.5723	20.1167
42	2	1.5	2	4	3	3	3	3	3	3	3	1	84	52
43	4	4	4	3	1	3	3	3	2	3	3	4	64	13
44	2	2	2	3	3	1	4	3	3	3	2	3	84	59
45	2	2	3	3	1	2	3	3	3	2	1	2	80	70
46	2	3	3	3	3	3	2	3	3	3	0	0	20	15
47	2	2	2	3	2	2	2	3	3	3	3	5	80	96
48	3	1	2	2	1	2	2	3	3	2	1	5	64	91
49	2	1.5	1	1.5	1	1.5	3	2	2	2	1	5	84	100
50	3	2	3	3	2	3	3	3	3	3	1	0	58	32
51	3	2	2	3	2	3	3	3	3	3	2	0	37	32
52	3	2	3	3	2	3	3	3	3	3	1	1	37	44
53	3	2	3	2	2	2	3	3	3	3	1	0	38	30
54	3	2	3	2	1	2	3	3	3	3	1	4	62	80
55	3	2	2	3	2	2	3	3	3	3	1	2	60	68
56	3	3	3	2	2	2	3	3	3	3	1	2	45	55
57	2	1	1	1.5	1	1	1.5	2	2	1	1	5	76	96
58	2	2	3	3	1	2	3	3	3	3	1	4	72	83
59	3	2	3	1	1	1	3	3	3	3	1	4	72	90
60	2	1.5	1.5	2	1.5	2	3	3	3	3	1	4	58	75		2.475	1.675	2.125	2.775	2.9	2.85	2.75	1.35	2.8	62.3	63.4
																0.769056	0.730447	0.685853	0.572966	0.307794	0.366348	0.55012	0.812728	1.93581	18.4935	28.0195

## Sheet: 第七次评估
序号	MAS腕	MAS拇指	MAS余四指	MAS肘	MAS肩	MAS膝	MAS踝	DAS卫生	DAS穿衣	DAS姿势	DAS疼痛	Holden步行功能分级	GAS	改良Barthel指数
1	2	1.5	1.5	2	1.5	1.5	2	2	2	1	0	4	61	85
2	3	2	1.5	1	1	1	1.5	2	2	1	0	3	58	92
3	3	1.5	1	2	1	2	2	2	2	2	0	4	67	92
4	3	2	1.5	3	2	1	2	2	2	2	1	4	63	87
5	2	1	1	1.5	1	1.5	2	2	2	2	1	4	67	88
6	4	4	4	3	3	3	3	3	3	3	0	2	60	75
7	3	3	3	2	1.5	2	2	3	3	3	1	4	60	82
8	3	3	3	2	2	2	3	3	3	2	1	2	62	43
9	3	2	2	2	2	3	3	3	3	2	1	2	57	33
10	3	3	3	2	3	2	4	3	3	3	1	4	57	88
11	3	3	3	2	0	4	2	3	2	2	1	2	43	47
12	2	2	3	3	3	2	3	3	3	3	1	4	63	79
13	3	2	2	2	2	2	3	3	3	3	1	4	57	80
14	2	2	3	1.5	1	1	3	3	3	2	0	4	55	85
15	1.5	1.5	1	2	0	0	1.5	2	2	2	0	5	72	98
16	4	4	3	4	0	2	4	3	3	3	2	0	42	41
17	2	1	1.5	2	1	1	3	2	2	2	1	4	70	92
18	3	2	3	2	0	1	2	3	3	3	1	1	45	38
19	3	2	3	2	2	1.5	3	3	3	3	1	5	60	90
20	2	3	2	3	1.5	2	2	3	3	3	1	1	67	57		2.2	1.425	1.775	2.55	2.65	2.6	2.35	0.75	3.15	59.3	73.6
21	3	3	3	2	1.5	1	3	3	3	3	3	1	46	42		0.676679	0.977039	0.880714	0.74162	0.48936	0.502625	0.67082	0.55012	1.42441	8.26597	21.4903
22	3	2	1.5	2	1	1	3	3	3	3	2	4	53	80
23	3	3	3	4	2	3	3	3	3	3	1	1	53	50
24	3	3	3	3	2	2	3	3	3	3	1	3	57	72
25	2	3	3	1.5	0	1.5	2	3	3	2	1	4	63	87
26	2	2	1.5	1.5	1.5	1.5	1.5	2	1	1	1	4	70	88
27	4	3	3	4	2	2	2	2	2	2	2	3	52	70
28	1	1.5	1.5	1.5	1.5	1	2	2	1	1	1	4	72	91
29	2	2	2	1.5	1	1.5	1.5	2	2	2	0	5	84	96
30	3	2	2	2	1	1.5	3	3	3	3	1	5	84	81
31	3	3	3	3	2	2	3	3	3	3	1	1	55	51
32	3	2	3	1.5	1	1.5	3	3	3	3	2	1	55	70
33	3	2	2	3	2	2	3	3	3	3	1	0	33	22
34	3	3	1.5	1.5	1	1.5	3	3	3	3	1	4	57	81
35	3	2	2	2	1.5	1.5	3	3	3	3	1	4	68	82
36	3	2	2	2	2	2	3	3	3	3	2	4	62	86
37	3	2	3	3	1.5	2	3	3	3	3	1	3	57	65
38	3	2	2	2	2	2	3	3	2	1	0	4	68	88
39	3	3	3	3	2	2	3	3	3	3	1	2	55	74
40	3	2	2	3	2	2	3	3	3	3	2	5	80	91		2.35	1.525	1.725	2.7	2.8	2.65	2.55	1.25	3.1	61.2	73.35
41	2	2	2	1.5	1	2	2	3	3	3	1	5	71	87		0.828759	0.549521	0.472257	0.547723	0.410391	0.67082	0.759155	0.71635	1.55259	12.7676	19.0657
42	2	1.5	2	4	3	3	3	3	3	3	3	1	84	52
43	4	4	4	3	1	3	3	3	2	3	3	4	64	13
44	2	2	2	3	3	1	4	3	3	3	2	3	84	59
45	2	2	2	3	1	2	3	3	3	2	1	2	80	70
46	2	3	3	3	3	3	2	3	3	3	0	0	30	15
47	2	2	2	3	3	2	2	3	3	3	3	5	83	96
48	3	1	2	2	1	2	2	3	3	2	1	5	64	91
49	2	1.5	1	1.5	1	1.5	3	2	2	2	1	5	84	100
50	3	2	3	3	2	3	3	3	3	3	2	0	53	34
51	3	2	2	3	2	2	3	3	3	3	1	0	38	30
52	3	2	2	3	2	1.5	3	3	3	3	2	1	55	45
53	3	2	2	2	2	2	3	3	3	3	1	0	39	30
54	3	3	3	2	1	3	3	3	3	3	1	3	65	73
55	3	2	2	3	2	2	3	3	3	3	1	2	60	68
56	3	2	2	3	2	2	3	3	3	3	1	2	45	55
57	2	1	1	2	1	1	1.5	3	2	2	1	5	78	96
58	3	3	3	3	2	1	3	3	3	3	1	4	75	88
59	3	3	3	2	2	1	3	3	3	3	1	4	63	90
60	2	1.5	1.5	2	1.5	2	3	3	3	3	1	4	62	81		2.6	1.825	2	2.775	2.95	2.85	2.8	1.4	2.75	63.85	63.65
																0.66094	0.748244	0.707107	0.572966	0.223607	0.366348	0.410391	0.820783	1.916	16.5824	28.1897

## Sheet: DAS患者预期
穿衣	10	穿衣
穿衣	32	个人卫生
穿衣	11	疼痛
穿衣	7	姿势
穿衣
穿衣
穿衣
穿衣
穿衣
穿衣
个人卫生
个人卫生
个人卫生
个人卫生
个人卫生
个人卫生
个人卫生
个人卫生
个人卫生
个人卫生
个人卫生
个人卫生
个人卫生
个人卫生
个人卫生
个人卫生
个人卫生
个人卫生
个人卫生
个人卫生
个人卫生
个人卫生
个人卫生
个人卫生
个人卫生
个人卫生
个人卫生
个人卫生
个人卫生
个人卫生
个人卫生
个人卫生
疼痛
疼痛
疼痛
疼痛
疼痛
疼痛
疼痛
疼痛
疼痛
疼痛
疼痛
姿势
姿势
姿势
姿势
姿势
姿势
姿势

## Sheet: DAS陪护预期
穿衣	14	穿衣
穿衣	35	个人卫生
穿衣	2	疼痛
穿衣	9	姿势
穿衣
穿衣
穿衣
穿衣
穿衣
穿衣
穿衣
穿衣
穿衣
穿衣
个人卫生
个人卫生
个人卫生
个人卫生
个人卫生
个人卫生
个人卫生
个人卫生
个人卫生
个人卫生
个人卫生
个人卫生
个人卫生
个人卫生
个人卫生
个人卫生
个人卫生
个人卫生
个人卫生
个人卫生
个人卫生
个人卫生
个人卫生
个人卫生
个人卫生
个人卫生
个人卫生
个人卫生
个人卫生
个人卫生
个人卫生
个人卫生
个人卫生
个人卫生
个人卫生
疼痛
疼痛
姿势
姿势
姿势
姿势
姿势
姿势
姿势
姿势
姿势
